# Supplementary material for: Assessment of Soil Moisture Anomaly Sensitivity to Detect Drought Spatio-Temporal Variability in Romania
Source: Sensors (Basel). 2021 Dec 15;21(24):8371. doi: 10.3390/s21248371 (PMC8708061; doi:10.3390/s21248371)
Supplement: Supplementary file 1 [file sensors-21-08371-s001.zip]

Archive with 1 entries (1 files):
- sensors-1437250-supplementary.pdf
